# Supplementary material for: Sex-dependent gene expression in early brain development of chicken embryos
Source: BMC Neurosci. 2006 Feb 15;7:12. doi: 10.1186/1471-2202-7-12 (PMC1386693; doi:10.1186/1471-2202-7-12)
Supplement: Additional File 2 — Differentially expressed clones. Excel sheet showing annotations and expression data for all 146 differentially expressed clones. [file 1471-2202-7-12-S2.xls]

## Sheet: TableS1
Differentially expressed clones between ed4 and ed10
					Log2 female/male
Clone ID	Accession	Name	TIGR	Chr	D4	D6	D8	D10P	D10S
ChEST109B12	BU112243	Cyclin D1	TC84103	5	-0.180540108200995	-0.227232227879589	-0.160457085501506	-0.40715858577031	-0.330694577700848
ChEST191K22	BU444287	HERP1 Hey2 (= ChEST696L1 Id = EST unknown; Chr 12)	TC119950	3	-0.494301044126446	-0.543096877841655	-0.580776665000144	-0.517498485064845	-0.22550836333416
ChEST21M3	BU105163	Edg2 protein	TC214145	Z	-0.226564293229864	-0.271851267109211	-0.328842683434144	-0.371750745405629	-0.185223668371969
ChEST249K9	BU239674	FNTA	TC157067	Z	-0.244163418319985	-0.124732283835215	-0.227552955073242	-0.386420931510431	-0.426021479048831
ChEST313G23	BU334928	cTwist protein	BU334928	U	-0.304519218796479	-0.429719636733363	-0.451345236512401	-0.542622351498424	-0.569614678329649
ChEST368P13	BU405747	FKSG14 protein (Solt)	TC159165	Z	-0.711515621268452	-0.657447241944139	-0.489109743219769	-0.298749219434445	-0.317776485019363
ChEST376N5	BU406968	Versican core protein precursor (PG-M)	TC153301	Z	-0.222137898325721	-0.178161872702737	-0.309414909773922	-0.414669778993509	-0.410866764697558
ChEST376P1	BU405341	Synphilin-1	BU405341	U	-0.494850067071116	-0.468618411216578	-0.485230034920491	-0.442591641394443	-0.312109527549169
ChEST386O13	BU314893	3010001K23RIK protein	TC210873	Z	-0.615621142819096	-0.637671779400335	-0.844633498403735	-0.785846319929911	-0.80430246310268
ChEST57O17	BU107981	RAS p21 protein activator 1 (RasGAP) (Mm)	TC108220	Z	-0.60417269748925	-0.703473803732714	-0.577835278946457	-0.636832633544644	-0.630627849696819
ChEST696C3	BU455099	Non-kinase Cdc42 effector protein Spec2	TC124286	U	-0.528386058015852	-0.411426906804981	-0.48001879763725	-0.395079599268225	-0.327054204065874
ChEST701C3	BU451604	hMSH3 (Hs)	TC108032	Z	-0.6973973869425	-0.898758875410293	-0.571782684674705	-0.579870945245113	-0.0646146367210899
ChEST720C2	BU464868	Spindlin (zSpin) (Gg)	TC149552	Z	-0.315925289036481	-0.422187208472558	-0.210840939575297	-0.437856614821443	-0.331138802548254
ChEST812E15	BU270263	Protease-activated receptor 3, similar to	TC136402	Z	-0.594784975588889	-0.588724669980232	-0.469234388790679	-0.588109575835305	-0.218336409201323
ChEST873P23	BU383672	3-hydroxy-3-methylglutaryl-CoA reductase (Gg)	TC208609	Z	-0.371313709721558	-0.365797660373224	-0.322971872227976	-0.633019206628524	-0.237991504400865
ChEST907N23	BU204148	CX3C chemokine receptor 1 (CX3CR)	TC179980	2	-0.673889188408724	-0.55182590083627	-0.485110956087398	-0.316611083032388	-0.418735084206845
ChEST963P4	BU400159	PCNA-like DNA checkpoint protein Rad1	TC213905	Z	-0.660085681724622	-0.449570042834943	-0.456020920197048	-0.539084418208617	-0.150711843908865
RJA001B07	CN216819	Male hypermethylated (MHM) region, similar to.	TC124247	Z	2.47382884467349	1.50135928147266	0.439434842132315	2.46629429034424	1.05242964771886
RJA010B11	CN217361	RFC-like DNA checkpoint protein Rad17 [Xenopus laevis]	TC192123	Z	-0.177576316762587	-0.316754865141695	-0.321253178231829	-0.373168476842996	-0.216003539345639
RJA012A11	CN217425	WPKCI (ASW; Wpkci-8)	CN217425	W	3.34955014533937	3.96378030605289	3.72563364452756	3.58918151193373	3.49300279475526
RJA013E08	CN217525	EST unknown	TC160648	2	0.254811892773407	0.200893418765026	0.256596791553886	0.230025454297823	0.175308338150229
RJA017G02	CN217761	WPKCI (ASW; Wpkci-8)	TC121397	W	4.04715807446652	3.8072675322172	1.58231024329859	4.08986554341576	1.44025774066116
RJA018G05	CN217823	Neuronal protein 3.1 (P311 protein) (Gg)	TC100218	10	-0.765955624363521	-0.667426709067048	-0.624012518035177	-0.581500326523297	-0.606487263065286
RJA020A11	CN217842	Rpl17 protein	TC145339	U	-0.324335472722703	-0.225786406134063	-0.355198000542979	-0.250216467138199	-0.589924791664021
RJA024F07	CN218134	Embryonic growth-associated; MAK10	CN218134	Z	-0.700870710082747	-0.510003235123823	-0.52838873181154	-0.771727775709907	-0.589038472438256
RJA039B04	CN218757	EST unknown	TC126513	Z	-0.428888540716701	-0.442762327480556	-0.394124961435585	-0.510626193391206	-0.645413870567227
RJA061H05	CN220091	High-affinity cationic amino acid transporter-1 (CAT1)	TC102767	4	0.970019263534944	0.853645027838787	0.388534917929742	1.05897727204582	0.622794970994598
RJA065A12	CN223879	B locus G (Zipper protein) like protein isoform 2	TC164068	2	0.715913685655083	0.630233957437598	0.106111845526638	0.256025767918094	0.231540429651871
RJA066A02	CN220450	WPKCI (ASW; Wpkci-8)	TC145182	W	1.96517129752959	1.99125221109599	0.286573474240923	1.86415611598077	0.97414139974855
RJA067D01	CN220624	chSpin-W	TC167223	W	0.270003540032441	0.442376935245546	0.487679202449702	0.648089648022034	0.410101080050872
RJA077C07	CN221521	60S ribosomal protein L17 (RPL17)	TC145339	U	-0.454122954027999	-0.579428493255931	-0.529996040954359	-0.533144472930446	-0.321267533256871
RJA081B07	CN221959	WPKCI (ASW; Wpkci-8)	TC80626	W	2.32826006650469	3.1535934714025	2.13673410421965	2.16838959132007	1.34615607481511
RJA081C07	CN221971	Discoidin, CUB and LCCL domain containing protein 2	TC112571	23	1.0900762634698	0.831420310324663	0.332459403204078	0.512057090795725	0.232736628710926
RJA087D10	CN222582	Dihydrofolate reductase (Dhfr)	TC125083	Z	-0.710515870025721	-0.723503949056788	-0.555578542296478	-0.676027393047181	-0.189580877205278
RJA090E06	CN223048	BRT-1	TC193917	Z	-0.275499650655415	-0.238534046596159	-0.332287013239745	-0.14919357121991	-0.165322728054753
RJA094A01	CN223448	RJA094A01	TC177569	9	0.703153678989942	0.540622573942274	0.445875949575589	0.27559365989028	-0.0149461906812002
RJA094A04	CN223452	HSPC037 (PSF2)	TC159876	11	0.485182623037582	0.334463092350863	0.440875455031852	0.0987511510011166	0.209474799838159
RJA095E08	CN223583	Cezanne 2	CN223583	10	3.41636884008712	3.34342451652025	1.95270566282918	2.81267546719849	2.19172105528003
RJA096G01	CN223736	EST unknown	TC164629	Z	-0.407034066058313	-0.394300395722607	-0.323155219896913	-0.368557034394334	-0.276703140886937
RJA111E10	CN233442	EST unknown	TC67843	7	0.356777047500277	0.292553633243546	0.174676026045424	0.288627595728068	0.132744215902118
RJA111F05	CN233447	COBW domain-containing protein 2 (CBWD2)	TC191293	Z	-0.549682184000763	-0.426153734131973	-0.334687597644277	-0.549476783093367	-0.124221416439134
RJA112F06	CN233500	similar to zinc finger protein ZNF216 (Rn)	TC104599	U	0.315672380532381	0.410605934408033	0.408068346230569	0.534941809385708	0.525922529100833
RJA118C01	CN233790	Grg-4 (TLE4)	TC165280	Z	-0.258043560757816	-0.385335911919869	-0.229199735756234	-0.111168464148434	-0.224930204061442
RJA118E07	CN233813	EST unknown	CN233813	Z	-0.238284310912333	-0.372809386641294	-0.35238308828155	-0.498416449231769	-0.149009109118322
RJA119B07	CN233850	LOC389293 (sim to HesB-like protein)	TC151617	Z	-0.303671718726097	-0.160041914295228	-0.218512910145209	-0.362759402089262	-0.299172088207783
RJA120C11	CN233909	Hypothetical protein Q66KV1	BU131714	U	-0.519534976647915	-0.535867644343045	-0.42192901291092	-0.637964594027556	-0.486235879802542
RJA121C04	CN233969	Ubiquitin-like protein GDX, similar to	TC132411	U	2.67520175355794	1.7961924324963	0.973861971943563	2.01707086651646	1.50822087906939
RJB001D11	CN226114	CKS-2, similar to	TC140507	U	-0.7110034820559	-0.906313113580792	-0.385204359067803	-0.481637558053756	-0.279446069187385
RJB015D04	CN227221	Ferritin	TC153667	Z	-0.653205185019134	-0.792014889688376	-0.74068843079084	-0.693193013288101	-0.77706145510814
RJB015F01	CN227256	EST unknown	TC161661	Z	-0.444207743417236	-0.291323807553799	-0.225092512922463	-0.44214295033817	-0.189492196484239
RJB016G06	CN227366	EST unknown	CN227366	2	-0.27003571179459	-0.28805534963426	-0.20992409228857	-0.347687204182899	-0.0530894976046729
RJB020E03	CN227464	Acyl-coenzyme A dehydrogenase-8 (=PLAA Chr Z)	TC105283	24	-0.72455732988802	-0.75513624884556	-0.738636852072085	-0.74496669896188	-0.604625470568845
RJB020H02	CN227517	AMACO	BU271772	6	-0.587924538552122	-0.334782595737294	-0.0857487297579976	-0.651000340599526	-0.282334309249594
RJB021D06	CN227584	Similar to hypothetical protein DKFZp564D	CN227584	U	-0.718114026309481	-0.739785100645409	-0.731166095881582	-0.985764363906018	-0.834938023857037
RJB033F11	CN234457	PRKAG1	TC69381	7	-0.373231483470009	-0.326048235306459	-0.447840770603551	-1.06091275315957	-0.46091310677561
RJB034H01	CN227924	EST unknown	BM439563	1	-0.673223435247437	-0.589124520401957	-0.295860736343695	-0.439161712435522	-0.281937747265745
RJB036C07	CN228038	nuclear protein UKp68 isoform 1	CN228038	5	-0.0948106574784963	-0.590869136743851	-0.517716655944944	-0.552122468034013	-0.247897428962731
RJB037B08	CN234202	Capillary morphogenesis protein-1 homolog (Ccdc2) (Mm)	TC214509	Z	-0.736230265627574	-0.571393733105615	-0.693086890707482	-0.583571833781733	-0.415092615857507
RJB045C03	CN226237	LOC90624	TC104845	U	-0.603712683825995	-0.63772872862367	-0.712935264414764	-0.655975106731656	-0.760056679190095
RJB046F11	CN226356	EST unknown	CN226356	1	-0.69768492827252	-0.479024368938036	-0.499659441734749	-0.689570028682575	-0.328265633262038
RJB057B12	CN228487	Putative protease protein Q92U18	CN228487	U	-0.433038576889442	-0.49971292718237	-0.574868141127635	-0.583073328176	-0.655474092949349
RJB061B11	CN228812	Polyposis locus protein 1 (TB2 protein)	TC122459	10	-0.353449583247983	-0.278903364876256	-0.159778428053709	-0.329830025030359	-0.27705009662093
RJB064A12	CN228881	PAM	TC211759	Z	-0.353083846398647	-0.221389813896491	-0.149546864208632	-0.390922594139355	-0.142828297111417
RJB064G03	CN228935	EST unknown	TC65367	Z	-0.36517660468274	-0.458389794845897	-0.377787114867076	-0.552389387196306	-0.25798433628791
RJB066D07	CN229066	Downstreams of MCM3 (3'UTR ?)	TC155119	7	-0.728296135174296	-0.561307386638391	-0.654161259888885	-0.560378248593231	-0.379193410836786
RJB071E12	CN229449	GK004	TC125846	Z	-0.306813775287397	-0.319001640190672	-0.119868586519779	-0.419343244828686	-0.348538916563325
RJB082H11	CN234611	Similar to LOC425246	CF257706	U	0.400623825309288	0.473505125285662	0.649787818143945	0.634543353128108	0.379743933497571
RJB084A02	CN226632	SECIS-binding protein 2	TC143280	U	-0.233227384350206	-0.303209481271453	-0.324669128953669	-0.266453240917305	-0.418668432279433
RJB086D08	CN226860	EST unknown	TC206093	14	-0.210475864930168	-0.273772480407004	-0.142867997291503	-0.167379575929985	-0.376662283293213
RJB091E05	CN227574	FHA-HIT (sim to Aprataxin, APTX)	TC193189	Z	-0.581340489839465	-0.507922030053809	-0.0832830833762093	-0.588313065405957	-0.0582910884600085
RJB094G05	CN227747	LOC426803	TC188259	U	-0.786473240450985	-0.705597941344058	-0.654371660283387	-0.825434236869954	-0.821763807120486
RJB097D06	CN227831	similar to Sorting Nexin 2 (SNX2)	TC124593	U	-0.34237857644559	-0.344309650728602	-0.247886021941344	-0.41664576406044	-0.129661007131411
RJB097F02	CN227862	AP3S1	TC152099	Z	-0.30885773915375	-0.405428816000958	-0.325360624053917	-0.584848213648892	-0.457304820984867
RJB106F04	CN235610	MRPS10 (Hs)	TC123027	3	-0.664589313282842	-0.670746767278487	-0.249937100297242	-0.706580643634959	-0.14454228794116
RJB110B04	CN235041	KIAA0372 protein	CN235041	U	-0.343094152195069	-0.491345222966966	-0.440485136287755	-0.351553517678901	-0.209041019520348
RJB119A06	CN235948	similar to voltage-gated Ca channel (LOC421224)	CN235948	U	-0.321176920637435	-0.70207320876222	-0.550986662732351	-0.249368368896751	-0.616772031221269
RJB130A10	CN237196	COMM domain containing 3	TC126868	2	-0.647969976881224	-0.585110060845034	-0.373385715358442	-0.698909127515787	-0.539990327259311
RJB130B11	CN237214	Similar to CG10910-PB	CN237214	U	-0.605357337008661	-0.611976919182341	-0.458313750951047	-0.592433019450077	-0.503875643696653
WLA007D03	CN219522	EST unknown	TC213849	U	-0.200628364786796	-0.373441787735796	-0.444096108791518	-0.257801468574983	-0.367119838028441
WLA019B09	CN220579	dnaja1-prov (sim to DNAJA1)	TC142962	Z	-0.337096829586192	-0.300367420243489	-0.228463069020016	-0.31181112861181	-0.166950352618584
WLA019B11	CN220584	EST unknown	CN220584	17	-0.47073850047437	-0.270499373182741	-0.427661252471659	-0.381261323696195	-0.384081749503198
WLA025D11	CN220890	VCP (TER ATPase)	TC187293	Z	-0.283609878465738	-0.281047555575818	-0.126597816647442	-0.185864514915946	-0.205385580332549
WLA025H03	CN220921	STM7 protein (PIP5K1B)	TC212401	Z	-0.218873476536703	-0.246403869182295	-0.164051387943957	-0.365584809895295	-0.334748487811009
WLA031B07	CN221332	LOC418671	TC187538	1	0.177091249603333	0.211644351632124	0.096922476424642	0.254820924751697	0.189693597770178
WLA033F09	CN221698	Ndufs4	TC177885	Z	-0.678840259742964	-0.63133887749396	-0.195001426428711	-0.755263258171886	-0.191435326572628
WLA034C12	CN221776	WPKCI (ASW; Wpkci-8)	TC121397	W	2.28190886538991	2.77278211013972	2.06460683121013	1.9408632949654	1.66137800820234
WLA052E02	CN223967	EST unknown	TC159448	7	-0.25806039441434	-0.193584061615127	-0.339198178591539	-0.291127933619355	-0.122837068067859
WLA052E03	CN223969	LOC426803	TC149393	U	-0.769138402631562	-0.542014875313115	-0.768427012593095	-0.775172403515786	-0.562143123585377
WLA053B06	CN224060	40S ribosomal protein S23	TC121351	Z	-0.732455438467726	-0.802649259342969	-0.75551538886546	-0.669108062441223	-0.800029610875536
WLA058H10	CN224645	DnaJ homolog subfamily A member 1 (Dnaja1)	TC208605	Z	-0.299963350425654	-0.324012008765992	-0.270134132600343	-0.452253220584697	-0.0792801746058284
WLA061C06	CN224769	Similar to Alpha-L-iduronidase precursor	CN224769	Z	-0.225307131845383	-0.444870938584791	-0.294367773522537	-0.277544422981311	-0.331413315388356
WLA064B11	CN224923	EST unknown	TC163207	2	-0.128679982528685	-0.270064252371188	-0.266890422599472	-0.497188364296146	-0.280593289801853
WLA074E07	CN225593	CAG31437	TC188486	Z	-0.201619398894325	-0.182768746202171	-0.230197816360003	-0.497670289926418	-0.429717150359255
WLA075A02	CN225619	EST unknown	TC127496	Z	-0.311656889069169	-0.417476280238607	-0.323677916084961	-0.327799000515949	-0.23324077784758
WLA075A03	CN225620	nuclear antigen-3B [Human herpesvirus 4 type 2]	CN225620	U	-0.299418311974327	-0.304103716751049	-0.10155388161298	-0.392928401251421	-0.316713250919865
WLA081D02	CN225924	WPKCI (ASW; Wpkci-8)	TC145176	W	3.05996897182977	3.43146527493336	3.1577852949269	3.30643451744851	2.39416857357011
WLA082C03	CN225974	EST unknown	BI391760	U	0.622523556964205	1.6767613673716	1.82990000646582	1.62338153153842	1.90072319925806
WLA084D05	CN226048	EST unknown (Abwt)	TC130649	W	1.78629751997256	3.27522536229325	2.87134795401782	2.50551655538321	2.69350207472943
WLA084F02	CN226060	Smad2	TC102014	Z	-0.319118626453224	-0.420137592509876	-0.421129344717296	-0.340216265585064	-0.359425238515655
WLA085E01	CN234045	EST unknown	CN234045	16	-0.563941992557271	-0.617566803603131	-0.546033417920819	-0.660114319820654	-0.176184820157849
WLA096C08	CN238050	PAM, similar to	TC69866	Z	-0.386206620540307	-0.473644559077864	-0.348023896709953	-0.401816241163696	-0.283644028617587
WLA096H02	CN234245	WPKCI (ASW; Wpkci-8)	TC121396	W	1.85662963597713	3.38309792798213	2.72249594833415	1.85326556919417	2.13115101597016
WLA098B01	CN234563	N-acetyltransferase 5 (NAT5)	TC101400	7	1.01462577532483	1.25060370076292	0.740198472717998	0.629807649019826	0.83382005905688
WLA104D05	CN234894	Acetyl-Coenzyme A acyltransferase 2 (Acaa2)	TC149240	U	-0.498535423341939	-0.462053113914242	-0.17752316031319	-0.623555273823244	-0.020378945934742
WLA107F10	CN235461	AW544865	TC130041	U	-0.645960263126199	-0.543175496980754	-0.55487628758707	-0.602878861884737	-0.328370283048655
WLA108A09	CN235548	EST unknown	TC204533	U	-0.458686422589624	-0.399702711238952	-0.480653500792455	-0.458193800331932	-0.197206137846426
WLB003G01	CN229831	Hypothetical protein FLJ11773	TC82668	U	-0.249185972737919	-0.211966416971385	-0.215399409639613	-0.203400363079406	-0.234824030019594
WLB012E03	CN230319	CETN3	TC143282	U	-0.515839068546787	-0.534349814289005	-0.658816011963737	-0.592366187994307	-0.442572665438091
WLB015F03	CN230792	EST unknown	TC74953	9	0.417100855754542	0.534979577716126	0.399032127461003	0.842579783010049	0.0899024219715415
WLB026H08	CN238054	JAB1-containing signalosome subunit 3	TC190289	14	-0.276804324733652	-0.294136335892348	-0.198876299218321	-0.37398042649416	-0.11774311369042
WLB031C05	CN230258	similar to Antiquitin [Gg]	CN230258	U	-0.699119563426921	-0.842071143295011	-0.279517685550467	-0.685919070184699	-0.367365001463833
WLB031E11	CN230301	NANS (Sialic acid synthase)	TC188597	Z	-0.232184013780266	-0.1959325001536	-0.279380979612214	-0.293825946750749	-0.292370234142274
WLB032A06	CN230364	DPEP2	TC174461	11	-0.279506212018152	-0.257070289045928	-0.306685953470281	-0.273771564584877	-0.190875805154858
WLB032B08	CN230384	EST unknown	TC90200	U	-0.395235292729039	-0.580173783583394	-0.590382655321426	-0.445869427833872	-0.41353279930415
WLB033H03	CN230607	hypothetical protein LOC427252	TC211838	Z	-0.298506264968579	-0.320828557718445	-0.314046678156563	-0.352528344739731	-0.232291140727684
WLB040F04	CN230818	similar to Clathrin light chain A	TC145356	Z	-0.460074133646991	-0.534552233461577	-0.279340175847738	-0.710453835099115	-0.340393896211284
WLB040G10	CN230838	HSPC097	TC188857	Z	-0.353474521170612	-0.257549473522081	-0.307015488905335	-0.330919874731955	-0.145757262483124
WLB041B10	CN231356	TFIIH basal transcription factor complex p44 subunit (BTF2-p44)	TC161336	Z	-0.293876757421956	-0.322796765235462	-0.222546787074112	-0.37097395746538	-0.51925637628973
WLB048H08	CN232337	40S ribosomal protein S6	TC99361	Z	-0.448167053034147	-0.695688600761932	-0.698293325290009	-0.579659992676837	-0.512696929653819
WLB048H09	CN232339	Protein-tyrosine phosphatase MEG1(Rn)	TC164179	7	-0.399648318615862	-0.388354621505678	-0.14749688684782	-0.388903001336615	-0.186266847337411
WLB050E07	CN232572	similar to Clathrin light chain A	TC122254	Z	-0.774470243530843	-0.795098598782176	-0.76004991025911	-0.720402473008858	-0.577477875962066
WLB051C04	CN232693	HCV NS3-transactivated protein 2	TC88951	U	-0.374792604268962	-0.44496502451016	-0.350448657756459	-0.20022776786225	-0.299024606341939
WLB052A06	CN232813	Riboflavin kinase	TC171125	U	-0.335687506663518	-0.265616772546637	-0.117906317844798	-0.315387328816546	-0.149830363523567
WLB054D10	CN232977	Dnajb4-prov protein	TC161763	8	-0.179371938841732	-0.312742550054039	-0.357563145068597	-0.455175758678146	-0.375710063353633
WLB054D11	CN232978	GNG10	TC128622	Z	-0.506818701217902	-0.54286441672009	-0.587229561030767	-0.618982176483193	-0.546981092077583
WLB054E11	CN232987	2410016O06Rik	TC157885	14	-0.386976007998642	-0.379956477504161	-0.586727714775337	-0.588136486625094	-0.531444555706676
WLB054H11	CN233005	GC-rich sequence DNA-binding factor (TCF-9) (C2orf3)	CN233005	U	-0.34955137096973	-0.359991072881836	-0.226132495616613	-0.391868370732543	0.0145660637243503
WLB055E01	CN233045	Hypothetical protein FLJ21657	TC114324	Z	-0.417813656648959	-0.396617820837637	-0.278426543263007	-0.38703353322972	-0.440352837668918
WLB057D05	CN233115	APG12L	TC149873	Z	-0.304305049653119	-0.193583073671183	-0.120347881516217	-0.486956526410031	-0.17257115351111
WLB057D11	CN233118	Cyclin H (CCNH) (Mm)	TC150965	Z	-0.708122929748137	-0.74564063601397	-0.443837241091039	-0.744316169470119	-0.55078712744685
WLB058A03	CN230854	putuative homolog to 4921509B22Rik	CN230854	1	-0.55721246894004	-0.406454869131703	-0.449338672100789	-0.512302482141977	-0.332807014476443
WLB058A04	CN230856	TGF beta-inducible nuclear protein 1 (TINP1)	TC122820	Z	-0.637441435356549	-0.729324056831231	-0.74257426003307	-0.69231163123367	-0.643428977724774
WLB058A05	CN230858	Hypothetical protein MGC75576 (sim to Ubiquilin 1)	TC157748	1	-0.511758660763493	-0.459361148626356	-0.450494846769594	-0.455136481984267	-0.294240499011475
WLB060B10	CN231171	EST unknown	TC169700	Z	-0.497533651239993	-0.380871845448633	-0.130215481869767	-0.412688411677686	-0.215910077610944
WLB065A02	CN231639	HSPC263 [Homo sapiens]	TC190906	U	-0.211799122448501	-0.212143931728478	-0.119706939674289	-0.0848996508410229	-0.201491046087477
WLB065A04	CN231641	AATF (=RPS6 Chr Z)	TC154637	19	-0.526726752175126	-0.565868793012773	-0.672414500276744	-0.469239638065265	-0.56657064866448
WLB066G09	CN231858	hnRNP K	TC146252	Z	-0.206800346277112	-0.303067295342205	-0.1978990446178	-0.387879729099929	-0.150551456264665
WLB076C07	CN232677	EST unknown	TC97569	1	-0.499858031396276	-0.428142702111255	-0.124395615097607	-0.594180194065107	-0.211160971014303
WLB083F12	CN235522	Ap3s1	TC102928	Z	-0.36030449886046	-0.336793464254277	-0.462242692741006	-0.592694841027366	-0.513599355684109
WLB088B12	CN236082	CETN3	TC126043	U	-0.663886598916971	-0.679379570697924	-0.537607418837339	-0.749394550213984	-0.390056259741727
WLB088E10	CN236167	Zinc transporter ZnT-5 (Hs)	TC124595	Z	-0.485959890240293	-0.408719700112533	-0.56181873127816	-0.558448370570448	-0.359590341642153
WLB112G04	CN236710	IKBKAP (IKAP)	TC130439	Z	-0.615516298508738	-0.657897702422736	-0.203013196605794	-0.746161397131633	-0.141483057330861
WLB113E12	CN236825	Nuclear ATP/GTP-binding protein (AGTPBP1)	TC169975	Z	-0.16473892598629	-0.30411620780715	-0.211809007735287	-0.510730634742754	-0.293613111422594
WLB116D01	CN237100	Capillary morphogenesis protein 1 (Ccdc2)	TC128315	Z	-0.551689350711576	-0.536137649850523	-0.123825874319572	-0.453549601747453	-0.0355838407348918
WLB117F04	CN237272	EST unknown (GNG10 ?)	CN237272	Z	-0.400601993980498	-0.2830968965636	-0.349434185804923	-0.246148902040746	-0.127189272758996
WLB133D02	CN237380	LOC427191	CN237380	Z	-0.429289985305147	-0.44199063424485	-0.461630278334566	-0.486079321431201	-0.055590184980859
